# Supplementary material for: Structural basis for human NKCC1 inhibition by loop diuretic drugs
Source: EMBO J. 2025 Jan 28;44(5):1540–62. doi: 10.1038/s44318-025-00368-6 (PMC11876703; doi:10.1038/s44318-025-00368-6)
Supplement: Supplementary file 3 — Source data Fig. 2 [file 44318_2025_368_MOESM3_ESM.zip]

Archive with 5 entries (2 files):
- Source data_Fig.2/
- Source data_Fig.2/Source data_Fig.2E/
- Source data_Fig.2/Source data_Fig.2E/Source data_Fig.2E.xlsx
- Source data_Fig.2/Source data_Fig.2F/
- Source data_Fig.2/Source data_Fig.2F/Source data_Fig.2F.xlsx
