# Supplementary material for: Structural basis for human NKCC1 inhibition by loop diuretic drugs
Source: EMBO J. 2025 Jan 28;44(5):1540–62. doi: 10.1038/s44318-025-00368-6 (PMC11876703; doi:10.1038/s44318-025-00368-6)
Supplement: Supplementary file 3 — Source data Fig. 2 [file 44318_2025_368_MOESM3_ESM.zip › Source data_Fig.2/Source data_Fig.2E/Source data_Fig.2E.xlsx]

## Sheet: Figure. 2E
Figure.2E
	Relative ion flux rate
	Furosemide						Torsemide
log[Inhibitor], M	Repeat 1	Repeat 2	Repeat 3	Repeat 4	Average	STDEV	Repeat 1	Repeat 2	Repeat 3	Repeat 4	Average	STDEV
-9.68867	0.952906	1.05484	1.09782	1.01668	1.03056	0.0614697	1.09171	1.03307	1.01962	0.968068	1.02812	0.050815
-8.91909	1.06515	0.88552	1.09576	0.982013	1.00711	0.0942362	1.08423	1.05094	1.04402	1.01072	1.04748	0.0301426
-8.29073	0.979411	1.10199	0.994087	1.02442	1.02498	0.0546539	1.00568	1.0653	1.06916	1.0313	1.04286	0.0300629
-7.59176	1.05329	1.19639	1.06846	1.03834	1.08912	0.0725639	1.0046	1.15046	1.08908	0.946016	1.04754	0.0903142
-6.89279	0.939997	0.98827	0.984185	0.993538	0.976498	0.024633	1.09729	1.01377	1.09716	0.936111	1.03608	0.077394
-6.19382	0.95955	0.799783	0.892622	0.842362	0.873579	0.0687362	1.09026	1.04315	0.968156	0.920424	1.0055	0.0757944
-5.49485	0.833424	0.857321	0.792019	0.854524	0.834322	0.030152	0.91419	0.967952	0.877053	0.920454	0.919912	0.0373174
-4.79588	0.503924	0.427417	0.496519	0.419039	0.461725	0.044686	0.607074	0.730043	0.712143	0.676207	0.681367	0.0543525
-4.09691	0.16365	0.172099	0.008467	0.049414	0.0984075	0.0820095	0.326808	0.322005	0.407202	0.214503	0.31763	0.0790816
-3.39794	-0.05759	0.085429	0.04892	0.134017	0.052694	0.0813671	0.087582	-0.05295	-0.01254	0.06654	0.022158	0.0660687
-2.69897	-0.01529	0.101834	-0.07348	-0.04508	-0.008004	0.0769831	0.002043	0.091415	0.068448	0.013253	0.0437897	0.0430174
	Furosemide	Torsemide
log(inhibitor) vs. response (three parameters)
Best-fit values
Bottom	-0.007744	-0.002833
Top	1.015	1.036
LogIC50	-4.893	-4.504
IC50	1.278e-05	3.135e-05
Span	1.023	1.039
95% CI (profile likelihood)
Bottom	-0.05943 to 0.04287	-0.05199 to 0.04497
Top	0.9843 to 1.046	1.012 to 1.060
LogIC50	-5.020 to -4.769	-4.610 to -4.398
IC50	9.560e-006 to 1.700e-005	2.453e-005 to 3.997e-005
Goodness of Fit
Degrees of Freedom	41	41
R squared	0.972	0.9796
Sum of Squares	0.2192	0.1441
Sy.x	0.07313	0.05928
Number of points
# of X values	44	44
# Y values analyzed	44	44
