# Supplementary material for: Structural basis for human NKCC1 inhibition by loop diuretic drugs
Source: EMBO J. 2025 Jan 28;44(5):1540–62. doi: 10.1038/s44318-025-00368-6 (PMC11876703; doi:10.1038/s44318-025-00368-6)
Supplement: Supplementary file 3 — Source data Fig. 2 [file 44318_2025_368_MOESM3_ESM.zip › Source data_Fig.2/Source data_Fig.2F/Source data_Fig.2F.xlsx]

## Sheet: Figure.2F
Figure.2F
	Relatvie ion flux rate
	K+ free						K+
log[Furosemide], M	Repeat 1	Repeat 2	Repeat 3	Repeat 4	Average	STDEV	Repeat 1	Repeat 2	Repeat 3	Repeat 4	Average	STDEV
-9.38764	0.976371	0.982907	0.98525	1.06997	1.00362	0.0443871	0.958759	0.989136	0.993209	0.952602	0.973426	0.0207118
-8.68867	0.946931	1.001	0.974952	1.04815	0.992758	0.0430241	0.878939	0.976906	0.978496	0.888349	0.930673	0.0544434
-7.9897	1.01598	0.959874	0.952948	0.977027	0.976457	0.0282252	1.05601	1.09051	1.08573	1.03425	1.06662	0.0264347
-7.29073	1.08365	1.01455	1.0432	1.05038	1.04795	0.0283901	0.8917	0.985352	1.05698	0.870567	0.95115	0.0864062
-6.59176	1.06614	1.07836	1.02598	1.0133	1.04595	0.0312112	0.984645	1.04005	1.06316	0.883462	0.99283	0.0800099
-5.89279	1.05096	0.957456	1.01856	1.03633	1.01583	0.0411078	0.952405	0.871353	1.04394	0.873673	0.935342	0.0816114
-5.19382	1.04333	1.03422	1.02477	1.1157	1.05451	0.0414955	0.954786	0.971801	1.00671	1.00765	0.985239	0.0262778
-4.49485	0.9814	0.965912	1.03557	0.95791	0.985198	0.0349688	0.742734	0.795108	0.848098	0.81995	0.801472	0.044744
-3.79588	0.981782	0.749147	0.813612	0.736033	0.820144	0.112967	0.304684	0.330472	0.34985	0.26042	0.311357	0.0386704
-3.09691	0.229869	0.234817	0.317761	0.313997	0.274111	0.0482963	0.199817	0.17745	0.146493	0.155033	0.169698	0.0239498
-2.39794	0.113483	0.060058	0.103718	0.124349	0.100402	0.0281851	0.037851	0.046496	0.146057	0.121601	0.0880013	0.0539665
	K+ free	K+
log(inhibitor) vs. response (three parameters)
Best-fit values
Bottom	-0.04348	0.05741
Top	1.029	0.9904
LogIC50	-3.334	-4.059
IC50	0.000464	8.728e-05
Span	1.073	0.933
95% CI (profile likelihood)
Bottom	-0.1313 to 0.03705	-0.002541 to 0.1152
Top	1.006 to 1.052	0.9630 to 1.018
LogIC50	-3.452 to -3.214	-4.186 to -3.932
IC50	0.0003533 to 0.0006104	6.509e-005 to 0.0001170
Goodness of Fit
Degrees of Freedom	41	41
R squared	0.9656	0.963
Sum of Squares	0.1566	0.2023
Sy.x	0.0618	0.07024
Number of points
# of X values	44	44
# Y values analyzed	44	44
