# Supplementary material for: Structural basis for human NKCC1 inhibition by loop diuretic drugs
Source: EMBO J. 2025 Jan 28;44(5):1540–62. doi: 10.1038/s44318-025-00368-6 (PMC11876703; doi:10.1038/s44318-025-00368-6)
Supplement: Supplementary file 4 — Source data Fig. 3 [file 44318_2025_368_MOESM4_ESM.zip › Sourse data_Fig.3/Source data_Fig.3D/Source data_Fig.3D.xlsx]

## Sheet: Figure.3D
Figure.3D
	Relative ion flux rate
	WT	WT/bumetanide	R801A	M794W
Repeat 1	0.979483	0.058501	0.684238	0.376284
Repeat 2	0.977744	0.026824	0.704868	0.177
Repeat 3	1.02452	0.052401	0.741726	0.124928
Repeat 4	1.03823	0.035626	0.570211	0.399813
Repeat 5	1.01495	0.011727	0.507109	0.366247
Repeat 6	0.965079	0.015008	0.712583	0.385168
Average	1	0.0333478	0.653456	0.304907
STDEV	0.0297376	0.0192212	0.092979	0.120879
P(T<=t) one-tail		9.44383e-14	6.38753e-05	4.74488e-06	t-Test: Two-Sample Assuming Unequal Variances (Compared with Wildtype)
