# Supplementary material for: Structural basis for human NKCC1 inhibition by loop diuretic drugs
Source: EMBO J. 2025 Jan 28;44(5):1540–62. doi: 10.1038/s44318-025-00368-6 (PMC11876703; doi:10.1038/s44318-025-00368-6)
Supplement: Supplementary file 5 — Source data Fig. 4 [file 44318_2025_368_MOESM5_ESM.zip]

Archive with 3 entries (1 files):
- Source data_Fig.4/
- Source data_Fig.4/Source data_Fig.4C/
- Source data_Fig.4/Source data_Fig.4C/Source data_Fig.4C.xlsx
