# Supplementary material for: Structural basis for human NKCC1 inhibition by loop diuretic drugs
Source: EMBO J. 2025 Jan 28;44(5):1540–62. doi: 10.1038/s44318-025-00368-6 (PMC11876703; doi:10.1038/s44318-025-00368-6)
Supplement: Supplementary file 5 — Source data Fig. 4 [file 44318_2025_368_MOESM5_ESM.zip › Source data_Fig.4/Source data_Fig.4C/Source data_Fig.4C.xlsx]

## Sheet: Figure .4C
Figure.4C
	Relative ion flux rate
	WT	WT/bumetanide	T212A	K1061A	R1064A	T217A	K1145A	R1148A	T230A	R348A	F213A
Repeat 1	1.06807	0.045262	0.547759	0.68729	0.624026	0.164308	0.013318	0.264406	0.6997	0.864553	0.05974
Repeat 2	1.03717	0.221088	0.437051	0.712215	0.560648	0.203884	0.263652	0.388655	0.715183	0.881563	0.125736
Repeat 3	1.04026	0.013955	0.546698	0.805961	0.403608	0.293505	0.198596	0.198491	0.772548	0.853073	0.091403
Repeat 4	1.12039	0.083955	0.656788	0.879644	0.390369	0.247173	0.251916	0.262495	0.724815	0.855269	0.04023
Repeat 5	0.813386	0.050608	0.436287	0.68092	0.661486	0.207722	0.232629	0.190633	0.687355	0.824078	0.027641
Repeat 6	0.92072	0.055954	0.372067	0.894661	0.476427	0.091769	0.376021	0.105686	0.756664	0.810828	0.005702
Average	1	0.0784703	0.499442	0.776782	0.519427	0.201394	0.222689	0.235061	0.726044	0.848227	0.0584087
STDEV	0.112464	0.0733733	0.103374	0.0966382	0.113789	0.06931	0.118793	0.0951357	0.0328954	0.0262021	0.0439965
P(T<=t) one-tail		2.08942e-08	5.71851e-06	0.00209735	1.21574e-05	2.12938e-07	1.94516e-07	8.42975e-08	0.000614933	0.00907512	6.66271e-07	t-Test: Two-Sample Assuming Unequal Variances (Compared with Wildtype)
