# Supplementary material for: Structural basis for human NKCC1 inhibition by loop diuretic drugs
Source: EMBO J. 2025 Jan 28;44(5):1540–62. doi: 10.1038/s44318-025-00368-6 (PMC11876703; doi:10.1038/s44318-025-00368-6)
Supplement: Supplementary file 6 — Source data Fig. 5 [file 44318_2025_368_MOESM6_ESM.zip]

Archive with 3 entries (1 files):
- Source data_Fig.5/
- Source data_Fig.5/Source data_Fig.5E/
- Source data_Fig.5/Source data_Fig.5E/Source data_Fig.5E.xlsx
