# Supplementary material for: Structural basis for human NKCC1 inhibition by loop diuretic drugs
Source: EMBO J. 2025 Jan 28;44(5):1540–62. doi: 10.1038/s44318-025-00368-6 (PMC11876703; doi:10.1038/s44318-025-00368-6)
Supplement: Supplementary file 6 — Source data Fig. 5 [file 44318_2025_368_MOESM6_ESM.zip › Source data_Fig.5/Source data_Fig.5E/Source data_Fig.5E.xlsx]

## Sheet: Figure .5E
Figure.5E
	Relative ion flux rate
	WT	WT/bumetanide	S508W	R358A	D632A	W758A
Repeat 1	0.887211	0.040538	0.076696	0.21641	0.043209	0.031459
Repeat 2	1.04896	0.159973	0.091027	0.079048	0.153837	0.02009
Repeat 3	1.17413	0.118398	0.119423	0.167633	0.20359	0.068488
Repeat 4	0.875361	0.105013	0.293338	0.216139	0.047046	0.094786
Repeat 5	1.01434	0.077667	0.084765	0.207368	0.045115	0.074733
Average	1	0.100318	0.13305	0.17732	0.0985594	0.0579112
STDEV	0.123673	0.0447056	0.0910372	0.0585001	0.0752673	0.0311639
P(T<=t) one-tail		1.08253e-05	2.26134e-06	5.2417e-06	1.16607e-06	7.42506e-06	t-Test: Two-Sample Assuming Unequal Variances (Compared with Wildtype)
